# Supplementary material for: Genes2FANs: connecting genes through functional association networks
Source: BMC Bioinformatics. 2012 Jul 2;13:156. doi: 10.1186/1471-2105-13-156 (PMC3472228; doi:10.1186/1471-2105-13-156)
Supplement: Additional file 4 — Table S1. [file 1471-2105-13-156-S4.xlsx]

## Sheet: OMIM Diseases
Disease	Genes
adenoma	AIP	APC	GNAI2	GNAS	HMGA2	HNF1A	HRPT2	LHCGR	MEN1	MUTYH	ODC1	PLAG1	THRA	TSHR
alopecia	AA1	AA2	AFA1	AGA2	AGA3	APMR1	APMR2	CLDN1	FOXN1	HR	RBM28
alzheimer_disease	A2M	ACE	AD10	AD11	AD12	AD13	AD14	AD15	AD16	AD5	AD6	AD7	AD8	AD9	APBB2	APOE	APP	BLMH	HFE	MPO	NOS3	PACIP1	PLAU	PSEN1	PSEN2	SORL1
anemia	ABCB7	AK1	ALAS2	AMN	BPGM	BRCA2	BRIP1	CDAN1	CDAN2	CDAN3	COX4I2	CUBN	DBA2	DHFR	FAAP95	FANCA	FANCC	FANCD2	FANCE	FANCF	FANCI	FANCM	G6PD	GATA1	GCLC	GLRX5	GPI	GPX1	GSR	GSS	HBA1	HBA2	HBB	HK1	IFNG	IRF1	MTRR	NRAMP2	NT5C3	PALB2	PFKL	PHF9	PUS1	RHAG	RPL11	RPL35A	RPL5	RPS17	RPS19
aneurysm	AAA3	AAT1	AAT2	ACTA2	ANIB1	ANIB10	ANIB2	ANIB3	ANIB4	ANIB5	ANIB6	ANIB7	ANIB8	ANIB9	COL3A1	COL4A1	FBN1	MYH11
anomalies	BMPR1B	CODA	DNMT3B	EYA1	FOLR1	FOXC1	GLI2	HOXD13	JAWAD	RUNX2	SLC29A3	TWIST	VSX1
arrhythmogenic_right_ventricular_dysplasia	ARVD3	ARVD4	ARVD6	ARVD7	DSC2	DSG2	DSP	JUP	LAMR1	PKP2	RYR2	TGFB3	TMEM43
asthma	ADRB2	ALOX5	ASRT3	ASRT4	ASRT6	CCL11	CHI3L1	HLA-G	HNMT	IGES	IL12B	IL13	IRAK3	MUC7	NPSR1	PHF11	PLA2G7	PTGDR	PTGER2	SCGB3A2	TBX21	TNF	UGB
ataxia	ABCB7	APTX	ATCAY	ATM	ATXN1	ATXN10	ATXN2	ATXN7	AXPC1	C10orf2	CABC1	CACNA1A	CACNB4	CP	EA3	EA7	FGF14	FMR1	FRDA2	FXN	IOSCA	ITPR1	KCNA1	KCNC3	MRE11A	PHARC	PLEKHG4	POLG	PPP2R2B	PRKCG	SACS	SATX2	SCA15	SCA18	SCA19	SCA20	SCA23	SCA25	SCA28	SCA29	SCA4	SCA8	SCAR2	SCAR3	SCAR4	SCAR5	SCAR6	SCAR7	SCAX1
autism	AUTS1	AUTS11	AUTS14	AUTS3	AUTS4	AUTS5	AUTS6	AUTS7	AUTS8	CNTNAP2	EN2	GLO1	MECP2	MET	NLGN3	NLGN4	NRXN1	PTEN	SHANK3
bardet-biedl_syndrome	ARL6	BBS1	BBS10	BBS12	BBS2	BBS4	BBS5	BBS7	CEP290	MKKS	MKS1	PTHB1	TMEM67	TRIM32	TTC8
blood	A4GALT	ABO	ACHE	AQP1	AQP3	ART4	ATP1B1	B3GALT3	B4GALGT2	BSG	C4A	CD151	CD44	CD55	CR1	ERMAP	FUT3	FY	GCNT2	GYPA	GYPB	GYPC	KEL	KLF1	LU	LW	RGS5	RHCE	RHD	SELE	SEMA7A	SF	SLC14A1	SLC2A1	SLC4A1	XG
bone_mineral_density	BMND10	BMND11	BMND13	BMND14	BMND2	BMND3	BMND4	BMND5	BMND6	BMND9	FBXO33	LRP5
breast_cancer	AKT1	ATM	BARD1	BCPR	BRCA2	BRCA3	BRCATA	BRCD1	BRCD2	BRIP1	CASP8	CDH1	CHEK2	ESR1	HMMR	KRAS2	NQO1	PALB2	PHB	PIK3CA	PPM1D	RAD51A	RAD54L	RB1CC1	SLC22A1L	TP53	TSG101	XRCC3
cardiomyopathy	ABCC9	ACTC1	ACTN2	CAV3	CMD1B	CMD1C	CMD1F	CMD1H	CMD1K	CMD1Q	COX15	CSRP3	DES	DMD	DSP	EYA4	FKTN	LDB3	LMNA	MYBPC3	MYH6	MYH7	MYL2	MYL3	MYLK2	MYO6	PLN	PRKAG2	PSEN1	PSEN2	RCM2	SCN5A	SGCD	TAZ	TCAP	TMPO	TNNC1	TNNI3	TNNT2	TPM1	TTN	VCL
cardiomyopathy_dilated	ABCC9	ACTC1	ACTN2	CMD1B	CMD1C	CMD1F	CMD1H	CMD1K	CMD1Q	CSRP3	DES	DMD	DSP	EYA4	FKTN	LDB3	LMNA	MYBPC3	MYH7	PLN	PSEN1	PSEN2	SCN5A	SGCD	TAZ	TCAP	TMPO	TNNC1	TNNI3	TNNT2	TPM1	TTN	VCL
cardiomyopathy_hypertrophic	ACTC1	CAV3	COX15	CSRP3	MYBPC3	MYH6	MYH7	MYL2	MYL3	MYLK2	MYO6	PRKAG2	TNNC1	TNNI3	TNNT2	TPM1	TTN
cataract	ARCC1	BEST1	BFSP1	BFSP2	CAAR	CATC2	CATCN1	CCA1	CCNP	CCSSO	CCT	CCV	CHMP4B	CRYAA	CRYAB	CRYBA1	CRYBA4	CRYBB1	CRYBB2	CRYBB3	CRYGC	CRYGD	CRYGS	CTAA1	CTAA2	CTDP1	CTPP	CTPP5	DFCTRPS	EYA1	FTL	GALK1	GCNT2	GJA3	GJA8	HSF4	LIM2	MAF	MCOPCT1	MIP	OPA3	PAX6	PHARC	PITX3	SIX6	SLC16A12	SORD
cdeficiency	APOC3	C2	C3	C4A	C4B	C5	C6	C7	C8A	C8B	C9	CD59	CD8A
celiac_disease	CELIAC10	CELIAC11	CELIAC12	CELIAC13	CELIAC2	CELIAC5	CELIAC6	CELIAC7	CELIAC8	CELIAC9	CTLA4	HLA-DQA1	HLA-DQB1	MYO9B
charcot-marie-tooth_disease	CMT2B2	CMT2C	CMT2G	CMTDI2	DNM2	EGR2	FGD4	FIG4	GARS	GDAP1	HOXD10	HSPB1	HSPB8	KIF1B	LITAF	LMNA	MFN2	MPZ	MTMR2	NDRG1	NEFL	PMP22	PRPS1	RAB7	SBF2	SH3TC2	YARS
cholesterol_level	CETP	CLQTL1	CLQTL2	EDN1	HDLCQ1	HDLCQ2	HDLCQ4	HDLCQ5	HDLCQ6	HMGCR	LIPC	LPL	PCSK9	PLTP	VNN1
ciliary_dyskinesia	CILD2	CILD4	CILD5	CILD8	DNAH11	DNAH5	DNAI1	DNAI2	KTU	RSPH4A	RSPH9	TXNDC3
colorectal_cancer	AKT1	APC	AXIN2	BAX	BRAF	BUB1	BUB1B	CCND1	CHEK2	CRCS10	CRCS11	CRCS2	CRCS5	CRCS6	CRCS7	CRCS8	CRCS9	CTNNB1	DCC	DLC1	EP300	FGFR3	FLCN	HMPS1	MCC	MLH1	MLH3	MSH2	MSH6	NRAS	PDGFRL	PIK3CA	PLA2G2A	PMS1	PMS2	SMAD7	TGFBR2	TLR2	TLR4	TP53
cone-rod_dystrophy	ABCA4	AIPL1	CACNA1F	CORD1	CORD8	CORDX	CRX	GUCY2D	PITPNM3	PROM1	RAXL1	RIMS1	RPGR	RPGRIP1	SEMA4A
convulsions	BFIC	BFIC2	BFIC4	FEB1	FEB10	FEB2	FEB5	FEB6	FEB7	FEB9	GABRG2	GPR98	ICCA	SCN1A
corneal_dystrophy	CDB2	CDPD1	CHST6	COL8A2	DCN	KRT12	KRT3	PAX6	SLC4A11	TACSTD2	TGFBI	UBIAD1	VSX1	ZEB1
deafness	ACTG1	ADFN	ATP2B2	ATP6B1	CCDC50	CD151	CDH23	CDPD1	CLDN14	COCH	COL11A2	COL2A1	CRYM	DEL15q15.3	DFCTRPS	DFNA16	DFNA18	DFNA21	DFNA24	DFNA27	DFNA30	DFNA31	DFNA41	DFNA49	DFNA5	DFNA52	DFNA53	DFNA59	DFNA7	DFNB13	DFNB14	DFNB15	DFNB17	DFNB20	DFNB26	DFNB27	DFNB33	DFNB38	DFNB39	DFNB40	DFNB44	DFNB45	DFNB46	DFNB47	DFNB5	DFNB51	DFNB55	DFNB62	DFNB63
dementia	ALSFTD1	APP	CHMP2B	DJ1	ITM2B	MAPT	PSEN1	SNCA	SNCB	TNF	TRPM7	VCP
diabetes	ABCC8	ACE	AKT2	AQP2	AVP	AVPR2	CAPN10	CCR5	CDKAL1	CEL	CTLA4	ENPP1	EPO	FOXC2	FOXP3	GCGR	GCK	GLIS3	GPD2	HFE	HNF1A	HNF1B	HNF4A	IDDM1	IDDM11	IDDM13	IDDM15	IDDM17	IDDM18	IDDM19	IDDM2	IDDM20	IDDM21	IDDM23	IDDM3	IDDM4	IDDM6	IDDM7	IDDM8	IDDMX	IGF2BP2	IL2RA	IL6	INSR	IPF1	IRS1	IRS2	ITPR3	KCNJ11
diabetes_mellitus	ABCC8	AKT2	CAPN10	CCR5	CDKAL1	CTLA4	ENPP1	FOXC2	FOXP3	GCGR	GCK	GLIS3	HNF1A	HNF1B	HNF4A	IDDM1	IDDM11	IDDM13	IDDM15	IDDM17	IDDM18	IDDM19	IDDM2	IDDM20	IDDM21	IDDM23	IDDM3	IDDM4	IDDM6	IDDM7	IDDM8	IDDMX	IGF2BP2	INSR	IPF1	IRS1	IRS2	KCNJ11	LIPC	MAPK8IP1	MBL2	NEUROD1	NIDDM2	NIDDM3	NIDDM4	OAS1	PAX4	PBCA	PLAGL1
diabetes_mellitus_type_1	CCR5	CTLA4	FOXP3	HNF1A	IDDM1	IDDM11	IDDM13	IDDM15	IDDM17	IDDM18	IDDM19	IDDM2	IDDM20	IDDM21	IDDM23	IDDM3	IDDM4	IDDM6	IDDM7	IDDM8	IDDMX	IL2RA	ITPR3	OAS1	PBCA	PTPN22	SUMO4
diabetes_mellitus_type_2	ABCC8	AKT2	CAPN10	CDKAL1	ENPP1	GCGR	GCK	GPD2	HNF1A	HNF1B	HNF4A	IGF2BP2	INSR	IPF1	IRS1	IRS2	KCNJ11	LIPC	MAPK8IP1	NEUROD1	NIDDM2	NIDDM3	NIDDM4	PAX4	PPARG	RETN	SLC2A2	SLC2A4	SLC30A8	TCF7L2	UCP3	WFS1
disorder_of_glycosylation	ALG1	ALG12	ALG2	ALG3	ALG6	ALG8	ALG9	B4GALT1	COG1	COG7	COG8	DPAGT2	DPM1	MPDU1	RFT1	RTF1	SLC35A1	SLC35C1	TMEM15
dystonia	ACTB	ATP1A3	DRD2	DRD5	DYT1	DYT13	DYT15	DYT17	DYT7	EPRPDC	GCH1	PRKRA	SCP2	SGCE	SLC2A1	SPR	TAF1	THAP1
ectodermal_dysplasia	CDH3	ED1	EDAR	EDARADD	GJB6	HVEC	IKBKG	KRT85	NFKBIA	PKP1	TP63
ehlers-danlos	ADAMTS2	B4GALT7	COL1A1	COL1A2	COL3A1	COL5A1	COL5A2	EDS8	PLOD	SLC39A13	TNXB
encephalopathy	AMT	ARX	CDKL5	COX10	DNM1L	ETHE1	GCSH	GLDC	MAPK10	MECP2	RANBP2	SERPINI1	SLC19A3	STXBP1
epidermolysis_bullosa	CD151	COL17A1	COL7A1	DSP	ITGA6	ITGB4	KRT14	KRT5	LAMA3	LAMB3	LAMC2	MMP1	PLEC1
epilepsy	ALDH7A1	ARHGEF9	ARX	ATP6AP2	BAFME1	BAFME2	CACNA1H	CACNB4	CHRNA2	CHRNA4	CHRNB2	CLCN2	CLN8	CNTNAP2	CSTB	ECA1	EFHC1	EIG1	EIG2	EIG3	EIG4	EIG5	EIM	EJM2	EJM3	EJM4	ENFL2	EPM2A	EPOLM	EPPS	EPRPDC	ETL2	FMTLE	FPEVF	GABRA1	GABRB3	GABRG2	GEFSP4	GEFSP6	JRK	KCNMA1	KCNQ2	KCNQ3	KCTD7	LGI1	ME2	NHLRC1	OPRM1	PCDH19
fanconi_anemia	BRCA2	BRIP1	FAAP95	FANCA	FANCC	FANCD2	FANCE	FANCF	FANCI	FANCM	PALB2	PHF9	XRCC9
fibrosis	C5	CFM1	CFTR	FEOM3	FEOM3A	KIF21A	PHOX2A	SFTPA1	SFTPA2	SM2	TERT	TGFB1
gastric_cancer	APC	CASP10	CDH1	ERBB2	FGFR2	IL1B	IL1RN	IRF1	KLF6	MUTYH	PIK3CA
glaucoma	CYP1B1	FOXC1	GLC1B	GLC1C	GLC1D	GLC1F	GLC1I	GLC1K	GLC1M	GLC3B	JOAG2	LMX1B	MYOC	OPA1	OPTN	WDR36
glycogen_storage_disease	AGL	G6PC	GAA	GBE1	GYS1	GYS2	LAMP2	PFKM	PHKG2	PRKAG2	PYGL	SLC17A3	SLC37A4
hypertension	ACSM3	ADD1	AGT	AGTR1	BMPR2	CPS1	CYP11B2	CYP3A5	ECE1	GNB3	HSD11B2	HTNB	HYT1	HYT2	HYT3	HYT4	HYT5	HYT6	HYT7	HYT8	KCNMB1	NOS2A	NOS3	NPR3	NR3C2	PNMT	PTGIS	RETN	RFH1
hypogonadism	CHD7	DAX1	FGFR1	GNRH1	GNRHR	KISS1R	LEP	LEPR	LHB	LHCGR	NELF	PROK2	SLC29A3	TAC3	TACR3
hypothyroidism	CHNG3	CTLA4	DUOX2	GLIS3	NKX2-1	NKX2E	PAX8	SLC5A5	TG	TSHB	TSHR
ichthyosis	ABCA12	AREI	CLDN1	CYP4F22	FLG	GJB2	ICHYN	INLNE	KRT1	KRT10	KRT2	LI5	LOR	SNAP29	ST14	STS	TGM1
immunodeficiency	ADA	AICDA	CD247	CD3D	CD3E	CD3G	CD79B	DCLRE1C	DNMT3B	FOXN1	IKBKG	IL2	IL2RG	IL7R	MAPBPIP	NFKBIA	NHEJ1	NP	PTPRC	RAC2	RAG1	RAG2	SP110	STAT5B	TNFRSF13B	TNFRSF5	TNFSF5	UNG
inflammatory_bowel_disease	ABCB1	ATG16L1	IBD12	IBD15	IBD16	IBD18	IBD19	IBD2	IBD20	IBD21	IBD22	IBD23	IBD24	IBD25	IBD26	IBD3	IBD4	IBD5	IBD6	IBD7	IBD8	IBD9	IRF5
lateral_sclerosis	ALS2	ALS3	ALS5	ALS6	ALS7	ALSFTD1	ANG	CHMP2B	DCTN1	DJ1	FIG4	NEFH	PLSA1	PRPH	SETX	SOD1	TARDBP	TRPM7	VAPB
leber_amaurosis	AIPL1	CEP290	CRB1	CRX	GUCY2D	IMPDH1	LCA5	LCA9	RD3	RDH12	RPE65	RPGRIP1	SPATA7
leigh_syndrome	BCS1L	C8orf38	COX15	DLD	LRPPRC	NDUFA2	NDUFS3	NDUFS4	NDUFS7	NDUFS8	NDUFV1	PDHA1	SDHA	SURF1
leukemia	ABL1	ABL2	ACSL6	AF10	AF1Q	AMLCR2	ARHGAP26	ARHGEF12	ARNT	ATM	BAX	BCL2	BCL3	BCR	BRCA2	CALM	CBFB	CEBPA	CHIC2	CLLS1	CLLS2	CLLS3	CLLS4	CLLS5	DEK	ETV6	FLT3	FVT1	GATA1	GMPS	HOXD4	IKZF1	IRF1	JAK2	KIT	KRAS2	LALL	LMO1	LMO2	LPP	LYL1	MKL1	MLF1	MLL	MYB	NBS1	NF1	NOTCH1	NPM1
long_qt_syndrome	AKAP9	ALG10	ANK2	CACNA1C	CAV3	KCNE1	KCNE2	KCNH2	KCNJ2	KCNQ1	SCN4B	SCN5A
lung_cancer	BRAF	CASP8	CHRNA3	CHRNA5	CYP2A6	DDX26	DLEC1	EGFR	ERCC6	IRF1	KRAS2	LNCR1	LNCR3	LNCR4	MAP3K8	MPO	PIK3CA	PPP2R1B	RASSF1	SLC22A1L	TSG11
lymphoma	ATM	BCL10	BCL2	BCL3	BCL6	BCL7A	BCL8	CASP10	FVT1	IL21R	MAD1L1	MALT1	MYC	PAX5	PRF1	RAD54B	RAD54L	TCL1A	TCL1B	TCL4	TCRA	ZNF198
macular_degeneration	ABCA4	APOE	C2	C3	CFB	CNGB3	CST3	CX3CR1	ERCC6	FBLN5	HF1	HMCN1	HTRA1	LOC387715	RAXL1	RPGR	TLR3	TLR4
malaria	CD36	CR1	FCGR2B	FY	GYPA	GYPC	ICAM1	MALS	NCR3	NOS2A	PFBI	SLC4A1	TIRAP	TNF
melanoma	BRAF	CDK4	CDKN2A	CMM	CMM4	CMM7	MC1R	NF1	SNAI2	STK11	UBM2	UVM1	XRCC3
mental_retardation	ACSL4	AGTR2	AMMECR1	AP1S2	APMR1	APMR2	ARHGEF6	ARX	ATP6AP2	ATRX	BDMR	BRWD3	CAMR	CASK	CC2D1A	CDH15	CHMRQ2	CRBN	CTNND2	CUL4B	CVMRF	DIP2B	DLG3	DOCK8	FGD1	FMR2	FTSJ1	GDI1	GNAS	GRIA3	GRIK2	HBHR	HSD17B10	HUWE1	IGBP1	IGF1	IL1RAPL1	KCNK9	KIRREL3	MAGT1	MBD5	MCPH1	MCS	MECP2	MPDMRS	MRSA	MRSD	MRSS	MRST
microcephaly	ARFGEF2	ASPM	CASK	CDK5RAP2	CEMPJ	CLAM	JAWAD	MCPH1	MCPH2	MCPH4	MYCN	NHEJ1	SLC25A19	STIL
microphthalmia	BCOR	BMP4	CHX10	CRYBA4	HCCS	MCOP1	MCOPCB1	MCOPCB2	MCOPCT1	MCOPS1	MCOPS4	MFRP	OTX2	RAX	SHH	SIX6	SNX3	SOX2	STRA6
migraine	ATP1A2	CACNA1A	EDNRA	EPOLM	ESR1	MGR1	MGR12	MGR2	MGR3	MGR4	MGR5	MGR6	MGR7	MGR8	SCN1A	TNF
muscular_dystrophy	CAPN3	CAV3	COL6A1	COL6A2	COL6A3	DMD	DYSF	EMD	FKRP	FKTN	FSHMD1A	LAMA2	LARGE	LGMD1D	LGMD1F	LGMD1G	LGMD2L	LMNA	MDC1B	MDRV	MYF6	PABPN1	PLEC1	POMT1	SEPN1	SGCA	SGCB	SGCD	SGCG	TCAP	TRIM32	TTID	TTN
myocardial_infarction	ACE	APOE	ESR1	F7	GCLC	GCLM	HF1	LGALS2	LRP8	LTA	MCI2	MIAT	OLR1	PSMA6	THBD	TNFSF4
myopathy	ACTA1	ATP2A1	BIN1	CAV3	CFL2	CFTD2	CNTN1	COL6A1	COL6A2	COL6A3	COL9A3	CPT2	CRYAB	DES	DNM2	DYSF	FHL1	FLNC	GNE	ISCU	ITGA7	LDB3	LGMBF	MEAX	MHB	MPD2	MPD3	MTM1	MTMR14	MYF6	MYH2	MYH7	NEB	PGAM2	PNPLA2	PUS1	RYR1	TNNT1	TPM2	TPM3	TTID	TTN	VCP	WDM
myopia	COL2A1	MYP1	MYP10	MYP11	MYP12	MYP15	MYP16	MYP2	MYP3	MYP4	MYP5	MYP6	MYP7	MYP8	MYP9
neuropathy	AUNA1	BSCL2	C10orf2	CCT5	CMTX2	CMTX3	CTDP1	DCTN1	DHH	EGR2	ELAVL4	GAN	GARS	GJB1	GJB3	GP1BA	HMNJ	HMSNO	HSPB1	HSPB8	IOSCA	MFN2	MPZ	NGFB	NMSR	PMP22	POLG	PRX	SCP2	SLC12A6	SNAP29	SPOAN	SPTLC1	TDP1	WNK1
obesity	ADRB2	ADRB3	AGRP	AKR1C2	AOMS1	AOMS2	BMIQ10	BMIQ7	BMIQ8	BMIQ9	CART	ENPP1	FTO	GHRL	LEP	LEPR	MC3R	MC4R	NR0B2	NTRK2	PCSK1	POMC	PPARG	PPARGC1B	SDC3	SIM1	SLC6A14	UCP1	UCP2	UCP3	WTS
orofacial_cleft	AOCH	BMP4	CDH1	HOXA2	HVEC	IRF6	L1CAM	MSX1	MTHFR	MTR	OFC1	OFC2	OFC3	OFC4	SATB2	SUMO1	TBX22	TP63	UBB
osteoporosis	BMND7	BMND8	CALCA	CALCR	COL1A1	COL1A2	LRP5	RIL	SLC34A1	SLC9A3R1	VDR
ovarian_cancer	AKT1	ARHI	BRCA1	BRCA2	CDH1	CTNNB1	ERBB2	OPCML	OVCAS1	PIK3CA	RRAS2	SEPT9	ST8
pancreatic_cancer	ACVR1B	ARMET	BRCA2	CDKN2A	KRAS2	MADH4	PALLD	RBBP8	ST11	STK11	TP53
parkinson_disease	ADH1C	ATP13A2	DBH	DJ1	DRD4	FBXO7	FGF20	GIGYF2	HTRA2	LRRK2	MAPT	NDUFV2	NR4A2	PARK10	PARK12	PARK3	PINK1	PRKN	SNCA	SNCAIP	TBP	UCHL1
prostate_cancer	AR	BRCA2	CD82	CHEK2	EHBP1	ELAC2	EPHB2	HIP1	HPC10	HPC11	HPC14	HPC15	HPC3	HPC4	HPC5	HPC6	HPC7	HPC9	HPCQTL19	HPCX1	HPCX2	KLF6	MAD1L1	MSMB	MSR1	MXI1	PCAP	PTEN	RNASEL	ZFHX3
psoriasis	HLA-C	IL23R	PSORS10	PSORS11	PSORS2	PSORS3	PSORS4	PSORS5	PSORS6	PSORS7	PSORS8	PSORS9
retinitis_pigmentosa	ABCA4	AIPL1	AXPC1	CA4	CERKL	CNGA1	CNGB1	CRB1	CRX	DFCTRPS	EYS	FSCN2	HPRP3	IDH3B	IMPDH1	MERTK	MFRP	NR2E3	NRL	PDE6A	PDE6B	PHARC	PRCD	PROM1	PRPF31	PRPF8	RDS	RGR	RHO	ROM1	RP1	RP2	RP22	RP23	RP24	RP28	RP29	RP32	RP33	RP34	RP6	RP9	RPE65	RPGR	RPY	SAG	SEMA4A	SPATA7	TOPORS
rheumatoid_arthritis	CD244	HLA-DR1B	IL10	IL6	MHC2TA	MIF	NFKBIL1	PADI4	PTPN22	RA	RUNX1	SLC22A4	STAT4
schizophrenia	AKT1	APOL1	APOL2	APOL4	CHI3L1	CHRNA7	COMT	DAO	DAOA	DISC1	DISC2	DRD3	DTNBP1	HTR2A	MTHFR	NRG1	PRODH	RTN4R	SCZD1	SCZD10	SCZD11	SCZD12	SCZD13	SCZD2	SCZD3	SCZD5	SCZD6	SCZD7	SCZD8	SYN2
skin_hair_eye_pigmentation	ASIP	HERC2	KITLG	MC1R	OCA2	SHEP11	SHEP8	SLC24A2	SLC24A5	SLC45A2	TPCN2	TYR
spastic_paraplegia	BSCL2	CCT5	CYP7B1	HSPD1	KIAA0196	KIF5A	NIPA1	PGN	PLP1	PNPLA6	REEP1	SLC33A1	SPAST	SPG11	SPG12	SPG14	SPG16	SPG19	SPG24	SPG25	SPG26	SPG27	SPG28	SPG29	SPG34	SPG35	SPG37	SPG3A	SPG9	SPOAN	ZFYVE26	ZFYVE27
spinocerebellar_ataxia	ATXN1	ATXN10	ATXN2	ATXN7	C10orf2	CABC1	CACNA1A	FGF14	IOSCA	ITPR1	KCNC3	PLEKHG4	POLG	PPP2R2B	PRKCG	SCA15	SCA19	SCA20	SCA23	SCA25	SCA28	SCA29	SCA4	SCA8	SCAR2	SCAR3	SCAR4	SCAR5	SCAR6	SCAR7	SCAX1	SCAX5	SPTBN2	SYNE1	TBP	TDP1	TTBK2
stature	GH1	GHR	GHSR	LHX4	MRSS	SHOX	SHOXY	STQTL1	STQTL10	STQTL11	STQTL12	STQTL13	STQTL14	STQTL15	STQTL16	STQTL17	STQTL2	STQTL3	STQTL4	STQTL5	STQTL6	STQTL7	STQTL8	STQTL9
systemic_lupus_erythematosus	BANK1	C4A	CD4	CR1	CR2	DNASE1	FCGR2B	FCGR3A	IRF5	ITGAM	PDCD1	PTPN22	SLEB1	SLEB12	SLEB13	SLEB3	SLEB4	SLEB5	SLEB7	SLEB8	SLEH1	SLEN1	SLEN2	SLEN3	STAT4	TLR5	TNFSF6	TREX1
thrombophilia	F5	FGB	FGG	HCF2	HRG	PAI1	PLAT	PLG	PROC	PROS1	THBD
thyroid_carcinoma	GOLGA5	HRAS	MINPP1	NCOA4	NDUFA13	NMTC1	NRAS	NTRK1	PCM1	PRKAR1A	PTCPRN	PTEN	RET	TCO	TRIM24	TRIM33	TSHR
usher_syndrome	CDH23	GPR98	MYO7A	PCDH15	SANS	USH1C	USH1E	USH1H	USH2A	USH3A	WHRN
zellweger_syndrome	ABCD3	ACAA1	PEX1	PEX10	PEX13	PEX14	PEX16	PEX26	PEX3	PEX5	PXF	PXMP3
[truncated: 65 more columns]

## Sheet: PubMed Queried Diseases
Disease	Genes
adenoma	APC	MUTYH	CTNNB1	PTGS2	BRAF	TP53	KRAS	MEN1	AIP	CDKN2A	MTHFR	MLH1	VEGFA	CDH1	GSTM1	EGFR	MMP9	CCND1	LGALS3	MSLN	GSTT1	PTEN	BIRC5	GNAS	MSH2	SMAD4	TSHR	FHIT	CDC73	PPARG	VDR	SPP1	NAT2	TGFB1	PLAG1	CDKN1B	BCL2	RASSF1	IL6	DRD2	RET	SLC26A3	ESR1	HNF1A	MYH1	MUC2	HIF1A	AKT1	KIT
alopecia	VDR	HR	AR	HLA-DRB1	AIRE	HLA-DQB1	HLA-DQA1	EDA2R	HLA-A	HLA-B	IL1RN	TYMS	LMNA	DSP	MBTPS2	RAG2	CCL2	KRT16	SRD5A2	HLA-C	EGFR	TP63	TGFB1	IFNG	MTHFR	NEWENTRY	DKK1	FOXN1	PTPN22	IL1B	FLG	LIPH	RBM28	FASLG	GJB6	RIN2	ATR	NOS3	IL21	GSTM1	TGM1	CDSN	MPZL3	PPARG	DCAF17	XRCC3	RAD51	STX17	ABCB1
alzheimer disease	APOE	APP	MAPT	PSEN1	BACE1	PSEN2	ACE	BDNF	SORL1	IL1A	LRP1	A2M	IL6	MTHFR	IL1B	IDE	SNCA	CST3	PRNP	BCHE	CYP46A1	GSK3B	SLC6A4	TNF	ESR1	CTSD	MME	NCSTN	ABCA1	CALHM1	TF	GRN	NOS3	CHAT	PIN1	IL10	AGER	LDLR	CLU	PON1	CHRNA7	HTR2A	SERPINA3	HFE	UBQLN1	GAB2	VEGFA	ADAM10	TGFB1
anemia	HBB	G6PD	FANCD2	HAMP	TNF	HBA1	CFH	HFE	BRCA2	SLC4A1	HBA2	BRIP1	EPO	BRCA1	FANCC	MTHFR	UGT1A1	JAK2	BACH1	HLA-DRB1	FANCA	ADAMTS13	RPS19	TERT	IFNG	HMOX1	FANCG	IL10	F5	PALB2	CD46	IL6	FANCM	TERC	HLA-DQB1	F2	TMPRSS6	EPOR	GSTM1	GSTT1	TFRC	ACE	FANCI	CD55	CFI	GATA1	HLA-A	HBG2	HLA-B
aneurysm	MMP9	TGFBR2	MTHFR	ACE	IL6	NOS3	MMP2	MMP3	ELN	FBN1	APOE	SERPINE1	TGFBR1	TNF	MMP12	TIMP1	TGFB1	IL1B	MMP1	IL10	ENG	COL3A1	HLA-DRB1	VCAN	ACTA2	CBS	COL1A2	MMP13	AGT	AGTR1	F5	TIMP2	CRP	FBLN5	APOA1	CCR5	IL1RN	VEGFA	SERPINA3	COL4A1	CDKN2A	SERPINA1	LPA	MYH11	ELANE	ADIPOQ	MIF	MTHFD1	TYMS
anomalies	TP53	MTHFR	CFTR	CDKN2A	EGFR	F5	JAK2	CHD7	SLC26A4	LMNA	FOXC1	F2	APOE	RUNX1	VEGFA	COMT	NPM1	PITX2	SLC6A4	BRAF	IL6	KRAS	PAX6	IGF1	PTEN	HNF1B	GJB2	APP	GJA1	BDNF	PTPN11	MAPT	FLT3	STAT3	FGFR3	SHH	TP63	MYC	HRAS	SOX2	VWF	NF1	PARK2	RET	BRCA1	ACE	SOD1	NOS3	SCN5A
arrhythmogenic right ventricular dysplasia	PKP2	DSG2	DSC2	DSP	JUP	RYR2	TMEM43	TP63	GJA1	DES	PTPLA	PDP2	HSPA4	TNNI3K	FKBP1B	TAZ	ISM2	TGFB3	ACE	PPARG	EDN1
asthma	ADRB2	IL13	IL4	TNF	TGFB1	ADAM33	CD14	IL4R	GSTM1	GSTP1	IL10	LTC4S	CCL5	CYSLTR1	GSTT1	FLG	NPSR1	MS4A2	IL5	IL8	IFNG	FCER1A	TLR4	CCL11	HLA-DRB1	STAT6	TSLP	RNASE3	IL6	TLR2	NR3C1	ALOX5	SCGB1A1	TLR9	NOS3	MMP9	LTA	IL18	CCL2	TBX21	VEGFA	ACE	IL1B	HLA-DQB1	PTGDR	SERPINE1	FOXP3	CTLA4	NOS1
ataxia	ATM	TP53	ATR	ATXN3	CACNA1A	CHEK2	FXN	NBN	FMR1	ATXN1	ATXN2	CHEK1	H2AFX	POLG	BRCA1	MRE11A	ATXN7	APTX	TBP	PRKDC	ATXN8OS	TP53BP1	SACS	RAD50	PRKCG	ATN1	CDKN1A	SETX	PPP2R2B	BRCA2	ATP6	ATXN10	BLM	TDP1	KCNA1	MDM2	HTT	PLEKHG4	TERF2	ITPR1	XRCC1	PPM1D	CDKN2A	TTPA	DCLRE1C	PARP1	MECP2	MDC1	FGF14
autism	SLC6A4	MECP2	RELN	NLGN4X	HOXA1	SLC25A12	NLGN3	CNTNAP2	OXTR	GABRB3	FMR1	NRXN1	FOXP2	HTR2A	BDNF	EN2	AVPR1A	MAOA	SHANK3	PTEN	MET	TPH2	UBE3A	COMT	GRIK2	OXT	GABRG3	ITGB3	ARX	GABRA5	TSC2	APOE	SCN2A	TSC1	HLA-DRB1	DRD4	DISC1	GAD1	SLC6A3	MTHFR	ADSL	WNT2	GLO1	NRCAM	AR	CHRNA7	NLGN1	CDKL5	TPH1
bardet-biedl syndrome	BBS1	BBS2	MKKS	TRIM32	BBS4	BBS10	ARL6	BBS12	ALMS1	BBS7	TTC8	PCM1	CEP290	RET	CCDC28B	RAB8A	BBS5	RPGRIP1L	C2orf86	NXNL1	RAB11A	INPP5E	PKD1	DBNDD1	NPHP4	NPHP1	NFKB1	PIAS4	NMB	BBS9	NPHP3	STUB1	PKHD1	PKD2	DISC1	MKS1	FTO	TMEM67
blood	TNF	ETV6	IL28B	HTRA1	TGFB1	IL6	CXCL10	CCR2	ARMS2	TP53	KLF2	CTLA4	SUMO4	FCGR3A	DUSP12	FCGR2B	NPPB	ATF6	ACADS	VEGFA	CALCA	IL31	MTOR	ENG	HNF1A	IL13	IL4	MASP2	DPP4	TFB1M	ADA	IL2	CD1D	EDN1	MDK	DICER1	ZAP70	CRP	SLC4A11	HBA2	ANGPTL4	MALT1	MAP3K14	CCL2	FHIT	RETN	LEP	BIRC3	NFKB1
bone mineral density	VDR	ESR1	COL1A1	LRP5	TNFRSF11B	IL6	TNFSF11	TGFB1	PTH	LEP	CYP19A1	IGF1	ESR2	CASR	MTHFR	APOE	ADIPOQ	VEGFA	CALCR	TNF	BGLAP	BMP2	AR	IL1B	DKK1	ALPL	SOST	COL1A2	TNFRSF11A	LRP6	PTH1R	AHSG	IL1A	TNFRSF1B	FGF23	CYP17A1	RUNX2	LCT	LEPR	IL1RN	KL	BMP4	SHBG	CALCA	GC	COMT	CLCN7	GHRL	FGF2
breast cancer	BRCA1	BRCA2	ERBB2	ESR1	TP53	EGFR	ESR2	VEGFA	PGR	CHEK2	ABCG2	AKT1	CYP19A1	TGFB1	CCND1	PTGS2	PTEN	ATM	IGF1	CDH1	ABCB1	HIF1A	MTHFR	COMT	CYP1B1	GSTM1	MUC1	GSTP1	PIK3CA	XRCC1	CDKN1A	BCL2	IGFBP3	RAD51	MMP9	NCOA3	CXCR4	FGFR2	CYP1A1	NFKB1	CYP17A1	SOD2	GSTT1	CYP2D6	IGF1R	ERCC2	AR	STAT3	XRCC3
cardiomyopathy	MYH7	LMNA	MYBPC3	TNNI3	TNNT2	ACE	NPPB	TPM1	PKP2	TNNC1	TNF	ADRB1	PLN	PTPN11	DMD	DES	DSP	DSG2	LAMP2	ACTC1	PRKAG2	TTR	DSC2	SCN5A	TTN	MYL2	TCAP	MYL3	CSRP3	EDN1	ADRB2	TRNL1	FKRP	HLA-DRB1	GJA1	JUP	CYP11B2	ATP2A2	NOS3	AGTR1	CXADR	AGT	TGFB1	HRAS	VCL	FXN	HFE	RYR2	CRYAB
cardiomyopathy dilated	LMNA	PLN	MYH7	DMD	TNNT2	ADRB1	TNF	TNNI3	ACE	TPM1	TNNC1	MYBPC3	TTN	ACTC1	SCN5A	TCAP	CSRP3	ADRB2	NPPB	DES	CXADR	TGFB1	HLA-DRB1	LAMP2	HLA-DQB1	FKRP	LDB3	ATP2A2	GJA1	VCL	EDN1	ALMS1	ADRA2C	HFE	HLA-DQA1	TAZ	SOD2	SGCD	EMD	CRP	AGT	RYR2	IGF1	RBM20	MYL2	MYH6	CTLA4	CYP11B2	DNAJC19
cardiomyopathy hypertrophic	MYBPC3	MYH7	TNNT2	TNNI3	TPM1	PTPN11	ACE	TNNC1	MYL3	MYL2	ACTC1	PRKAG2	LAMP2	NPPB	PLN	AGTR1	CYP11B2	HRAS	CSRP3	RAF1	SCO2	VCL	MYBPC2	NOS3	AGT	MYBPC1	JPH2	TCAP	CMA1	ACE2	GLA	MEF2A	AR	DES	SURF1	ANKRD1	TTN	ND1	NPPA	ACTN2	MYOZ2	TNNI1	CACNA1C	TMEM70	FHL1	SGCD	RUNX1	MYH6	IGF1
cataract	CRYAA	CRYGD	CRYAB	GJA8	PAX6	GJA3	CRYBB2	CRYGC	CRYBA1	MYH9	CRYBB1	MIP	PITX3	GSTM1	HSF4	CRYGS	GSTT1	NHS	GALK1	EPHA2	CRYGB	FOXE3	BFSP2	MAF	FTL	LAMB2	ICAM1	BCL2	LOXL1	CRYBA4	SERPINF1	SOX2	VEGFA	TGFB2	CRYGA	NAT2	COL4A1	BEST1	LIM2	FAM126A	IDO1	GALT	COX3	CASR	BAX	ADAMTSL4	WRN	HAMP	TGFBI
cdeficiency
celiac disease	HLA-DQB1	HLA-DQA1	HLA-DRB1	TGM2	CTLA4	MYO9B	TNF	HLA-B	IL2	IL21	SH2B3	IL10	HLA-A	PTPN22	TAGAP	IL18RAP	RGS1	IL12A	IL6	IFNG	MBL2	IL23R	IL1B	IL15	CD28	CCR3	TGFB1	ICAM1	MAGI2	IL12B	TLR4	HLA-C	ERBB3	FCGR2A	ICOS	LPP	IL1A	LCT	MTHFR	PTPN2	IL2RA	NFKB1	IL1RN	CLEC16A	PARD3	FOXP3	IRF1	IL4	NOD2
charcot-marie-tooth disease	GJB1	MPZ	PMP22	MFN2	GDAP1	NEFL	EGR2	MTMR2	PRX	LMNA	HSPB1	DNM2	SH3TC2	GARS	RAB7A	MTM1	SBF2	LITAF	HSPB8	FGD4	TRPV4	BSCL2	NDRG1	WNK1	CMTX3	KIF1B	HOXD10	YARS	CNTF	FIG4	AGER	KARS	VPS35	CCT5	LRSAM1	IKBKAP	SPTLC1	PRPS1	AARS	DDX20	VPS29	VAC14	NTRK1	NGF	YY1	MED25	VPS26A	KIF20A	NAB1
cholesterol level	APOE	CETP	ADIPOQ	ABCA1	LPL	APOA1	CRP	APOB	PCSK9	LDLR	LIPC	APOA5	PPARG	LEP	PON1	APOC3	ACE	SCARB1	NR1H3	RETN	SREBF1	PPARA	IL6	TNF	NOS3	LEPR	ABCB1	CYP11A1	MTHFR	ADRB3	ABCG5	HMGCR	LCAT	APOA4	ICAM1	ESR1	SREBF2	NPC1L1	ABCG8	APOA2	F7	LPA	NR1H2	CYP7A1	INS	CAV1	GHRL	AHSG	IL10
ciliary dyskinesia	DNAH5	DNAH11	DNAI1	RPGRIP1L	CC2D2A	CEP290	LRRC50	RSPH9	AK7	CCDC39	IFT122	DHODH	C14orf104	RFX3	DNAI2	CCDC40	DNAL1	DPCD	DNAH7	TXNDC2	OFD1	RPGR	DNAH1	PCDP1	TXNDC3	CFTR
colorectal cancer	MLH1	TP53	KRAS	APC	MSH2	PTGS2	MTHFR	BRAF	CTNNB1	TYMS	MSH6	MUTYH	VEGFA	EGFR	GSTM1	CDH1	GSTT1	PPARG	GSTP1	HIF1A	TGFB1	NAT2	VDR	CCND1	CDKN1A	XRCC1	CDKN2A	SMAD4	MGMT	PIK3CA	UGT1A1	ERCC2	CDX2	PTEN	BIRC5	PMS2	AKT1	ABCB1	MMP9	CYP1A1	DPYD	IGF1	NFKB1	MMP7	CD44	PROM1	ERCC1	MYC	IL6
cone-rod dystrophy	RHO	RPGR	USH2A	PRPF31	ABCA4	MYO7A	RP2	RP1	PRPH2	IMPDH1	RPE65	EYS	GUCY2D	MERTK	PCDH15	CDH23	CRX	NR2E3	CRB1	RLBP1	PRPF8	USH1C	CA4	CERKL	PRPF3	NRL	RPGRIP1	ATP6	RDH12	USH1G	ALMS1	CLRN1	CEP290	RP9	GPR98	TULP1	NPHP4	PDE6B	KCNV2	MFRP	PROM1	FSCN2	GUCA1A	PDE6A	AIPL1	CNGB3	BEST1	LRAT	CASP8
convulsions	SCN1A	KCNQ2	CDKL5	GABRG2	IL1B	MECP2	SCN2A	ABCB1	POLG	LGI1	IL6	PSEN1	CACNA1A	APOE	TSC2	ALDH7A1	SCN1B	KRIT1	ARX	KCNQ3	ATP1A2	TNF	SLC2A1	CLN3	CYP2C9	GFAP	GABRA1	IL1RN	BDNF	KCNQ1	TSC1	PDCD10	CCM2	MTHFR	ALDH5A1	CHRNA4	GABBR1	APP	SLC6A3	NPY	PCDH19	IMPA2	KCNH2	PRNP	KCNJ10	CYP2C19	CNR1	TPP1	IL10
corneal dystrophy	TGFBI	CHST6	SLC4A11	TACSTD2	TGFB1	COL8A2	UBIAD1	ZEB1	KRT12	CYP4V2	VSX1	DCN	CDH3	KRT3	BEST1	ELOVL4	CHED1	PIKFYVE	COL8A1	MTMR2	MFRP	GSN	EPYC	TP63	KERA	LUM	PITX2	CSPG4	CLU	AIPL1	PAX6	COL17A1	MBTPS2	FECD3	TCF4	NEWENTRY	HLA-F	OTX2	OTX1	CDKN1A	TP53	SBF2	MTM1	BIRC5	MYOC	PRDX3	ITGB1	PRDX5	FAS
deafness	GJB2	RNR1	SLC26A4	GJB6	WFS1	MYO7A	TRNL1	USH2A	MYH9	PCDH15	KCNQ1	CDH23	GJB3	OTOF	CHD7	TRNS1	USH1C	MITF	TMPRSS3	BSND	USH1G	OPA1	KCNQ4	COCH	TMC1	POU3F4	KCNJ10	COL4A5	TRMU	KCNE1	GATA3	NFKB1	ACTG1	TIMM8A	CLRN1	PTPN11	TMIE	TECTA	SLC19A2	MYO6	MTO1	POU4F3	NDP	HOXA1	TP53	NLRP3	CISD2	MYO15A	ESPN
dementia	APOE	APP	MAPT	PSEN1	HTT	PRNP	SNCA	GRN	BACE1	TARDBP	BDNF	ACE	NOTCH3	PSEN2	MTHFR	IL1A	IL1B	IL6	SORL1	LRP1	TNF	A2M	CST3	IDE	SLC6A4	BCHE	LRRK2	CYP46A1	VCP	CTSD	GSK3B	ESR1	MME	NCSTN	ABCA1	CALHM1	NOS3	PIN1	TF	IL10	CHAT	TP53	VEGFA	PON1	SERPINA3	UBQLN1	CHRNA7	AGER	CLU
diabetes	ADIPOQ	TCF7L2	PPARG	KCNJ11	HLA-DQB1	FTO	SLC30A8	INS	HHEX	ACE	CDKAL1	HLA-DRB1	CRP	TNF	VEGFA	GCK	IL6	IGF2BP2	CDKN2B	AGER	NOS3	CDKN2A	LEP	HLA-DQA1	APOE	WFS1	MTHFR	PTPN22	RBP4	HNF1A	RETN	CTLA4	HNF4A	IAPP	PON1	SERPINE1	PPARGC1A	IDE	KCNQ1	ENPP1	HNF1B	JAZF1	GCKR	IGF1	AGT	ABCC8	MTNR1B	VDR	MC4R
diabetes mellitus	ADIPOQ	TCF7L2	PPARG	HLA-DQB1	KCNJ11	ACE	HLA-DRB1	INS	TNF	SLC30A8	HHEX	NOS3	VEGFA	CRP	CDKAL1	HLA-DQA1	IL6	FTO	APOE	AGER	HNF1A	IGF2BP2	CDKN2B	HNF4A	GCK	WFS1	CDKN2A	CTLA4	PTPN22	MTHFR	LEP	PPARGC1A	RBP4	RETN	CAPN10	PON1	ENPP1	ABCC8	NAMPT	VDR	SERPINE1	IAPP	IDE	AGT	HNF1B	KCNQ1	CCL2	LPL	IRS1
diabetes mellitus type 1	HLA-DQB1	HLA-DRB1	HLA-DQA1	CTLA4	INS	PTPN22	TNF	VDR	WFS1	ADIPOQ	KCNJ11	ACE	IL2RA	HLA-B	IL6	HLA-A	GAD2	VEGFA	SUMO4	SLC30A8	FOXP3	AGER	NOS3	HNF1A	IL18	HLA-DPB1	IFIH1	IL10	PPARG	TGFB1	ICAM1	HLA-C	CLEC16A	ABCC8	SOD2	PTPRN	PAX4	PON1	NPPB	NEUROD1	LEP	TCF7L2	PDCD1	CTGF	IGF1	MBL2	CCL2	IL12B	IL2
diabetes mellitus type 2	PPARG	ADIPOQ	TCF7L2	ACE	KCNJ11	HNF1A	HHEX	HNF4A	SLC30A8	CDKAL1	TNF	APOE	FTO	CAPN10	GCK	IGF2BP2	CDKN2B	IL6	CDKN2A	PPARGC1A	NOS3	RETN	MTHFR	AGER	IRS1	INS	VEGFA	LEP	CRP	IAPP	ENPP1	LPL	WFS1	IDE	PON1	HNF1B	RBP4	SERPINE1	AGT	UCP2	ADRB3	KCNQ1	JAZF1	ABCC8	AGTR1	NAMPT	FABP2	APOC3	TSPAN8
disorder of glycosylation	AGER	RAGE	PMM2	APP	PRNP	HMGB1	PSEN1	MUC1	POMT2	S100A12	TPP1	GALNT3	ADAM10	MAPT	C1GALT1	S100A9	BACE1	S100B	S100A8	POMT1	FKRP	ATP6V0A2	CLCN5	B3GALTL	SFTPB	TF	FKTN	PPARG	C1GALT1C1	DAG1	VWF	SMPD1	PMM1	PRKCSH	PKD1	CLN3	PON1	SNCA	MGAT5	GLO1	SELPLG	BSCL2	KCNH2	LMAN1	FGF23	TTYH2	CANX	NCSTN	AGTR1
dystonia	TOR1A	SGCE	GCH1	THAP1	PARK2	TH	DRD2	ARX	PANK2	ATP1A3	PLA2G6	DRD5	SLC6A3	TIMM8A	PINK1	TBP	DRD3	CACNA1A	ND3	PRKRA	SPR	PTS	TOR1B	HLA-DRB1	CYP2D6	APOE	BDNF	SLC2A1	MECP2	HTT	LRRK2	ATP13A2	HPRT1	MAPT	TAF1	FTL	PRKCG	TOR1AIP2	TOR2A	HLA-DQB1	ATXN3	ND6	ND1	NKX2-1	NKPD1	SLC9A6	SLC16A2	BSCL2	SURF1
ectodermal dysplasia	TP63	EDA	IKBKG	EDAR	PORCN	PKP1	KRT6A	EVC2	GJB6	DLX3	EVC	EDA2R	GJB2	NFKB1	WNT10A	KRT17	CDH3	KRT16	EDARADD	TRAF6	PVRL1	KRT85	AIRE	NFKBIA	TAB2	MAP3K7	KRT14	ALDH2	PVRL4	FLG	POU2F3	WDR35	ORAI1	IFNW1	PTPN11	IRF6	BRAF	SOS1	KRT6C	IFT122	UBD	TP53	CKAP4	C7orf11	PVRL2	PVR	DOCK8	OFC3	CD40
ehlers-danlos	TNXB	COL3A1	COL5A1	COL1A1	TGFBR2	B4GALT7	FLNA	TGFBR1	GSTM1	COL1A2	DCN	COL5A2	CHST14	GSTT1	RIN2	MTHFR	TP53	MSTN	FBN1	ACTA2	ADAMTS2	COL4A5	COL7A1	ATP7A	ADAMTS4	TNC	PLOD2	COL5A3	GSTP1	SLC39A13	ADAMTS1	IGFBP1
encephalopathy	PRNP	MECP2	CDKL5	SCN1A	SERPINI1	S100B	POLG	ETHE1	GLDC	GSTM1	RANBP2	TRNL1	GSTT1	STXBP1	ADSL	IL6	TNF	CCR5	SURF1	SLC25A15	MMP9	ND5	BAG3	MAPT	ABCB1	TH	AQP4	UGT1A1	SLC19A3	ND1	COX2	TCF4	FOXG1	PNPO	G6PD	GLS	TRNK	MTHFR	ETFDH	ARX	DGUOK	PCDH19	CPT2	ATP6	GSTP1	TUFM	COX3	SERPINA1	GAMT
epidermolysis bullosa	COL7A1	KRT5	KRT14	COL17A1	PLEC	ITGB4	FERMT1	LAMB3	MMP1	LAMA3	DSP	LAMC2	COL1A1	FLG	MAPK3	MAPK1	MAPK14	PKP1	TGM5	STUB1	DST	AKT1	ATP2A2	IL31	KRT17	IGFBP3	KRT15	TRADD	BMP1	SERPINH1	TGFB1	CD151	COL1A2	KRT1	ITGA6	LAMA5	VIM	CDKN2A	COL4A5	COL3A1	TP53
epilepsy	SCN1A	ABCB1	LGI1	GABRG2	KCNQ2	POLG	EPM2A	CDKL5	SCN2A	ARX	CACNA1A	GABRA1	IL1B	KCNJ11	NHLRC1	MECP2	CYP2C9	CHRNA4	SCN1B	TSC1	GABBR1	APOE	CACNA1H	TSC2	EFHC1	CHRNB2	CYP2C19	ATN1	BDNF	ATP1A2	MTHFR	CSTB	IL6	SLC2A1	KCNQ3	KCNJ10	ALDH7A1	GABRB3	GFAP	APP	TNF	CLCN2	PRNP	IL1RN	TRNK	CHRNA2	PCDH19	ABCC8	FLNA
fanconi anemia	FANCD2	BRCA2	BRIP1	FANCC	BRCA1	FANCA	BACH1	FANCG	PALB2	FANCM	HMOX1	FANCI	FANCF	FANCE	RAD51	ATR	BLM	CHEK1	FANCB	FANCL	RAD51C	NFE2L2	NBN	XRCC3	ERCC1	SPTAN1	ERCC4	C19orf40	TP53	ZBTB32	RAD50	TNF	PCNA	FAN1	EIF2AK2	NPM1	ATM	PARP1	XRCC6	POLH	RPA1	XRCC1	OGG1	MSH6	MRE11A	MLH1	PMS2	PMS1	XPA
fibrosis	CFTR	TGFB1	CTGF	TNF	HFE	IL10	SPINK1	IL8	IL6	MMP9	SERPINE1	ACE	MMP2	TIMP1	CCL2	IL1B	IFNG	HLA-DRB1	MMP1	VEGFA	PRSS1	COL1A1	HGF	IL13	EDN1	AGT	SMAD3	KIF21A	MBL2	TP53	JAK2	SERPINA1	PTGS2	SCNN1A	AGTR1	TGFB2	IL1RN	IL1A	HLA-DQB1	SMAD2	MMP3	AKT1	IL4	TLR4	TIMP2	TGFBR1	CAV1	PPARG	COL1A2
gastric cancer	IL1B	CDH1	TP53	PTGS2	IL1RN	VEGFA	MTHFR	TNF	IL10	GSTM1	IL8	MLH1	RUNX3	GSTT1	GSTP1	TYMS	ERBB2	EGFR	MSH2	BIRC5	CDX2	HIF1A	CDKN2A	TGFB1	XRCC1	PTEN	CTNNB1	MMP9	ABCB1	TLR4	CCND1	NFKB1	MMP7	ERCC2	STAT3	CYP2E1	AKT1	BCL2	NOS2	MMP2	MUC1	CDKN1A	IL6	GHRL	CYP1A1	KRAS	PPARG	KIT	CD44
glaucoma	MYOC	CYP1B1	OPTN	LOXL1	FOXC1	APOE	PITX2	WDR36	MTHFR	OPA1	GSTM1	TNF	TP53	PAX6	GSTT1	ADRB2	CYP2D6	NOS3	LTBP2	GJA1	TGFB1	FBN1	CDKN1A	IL1B	IL1A	ADRB1	NTF4	MMP9	LMX1B	NOD2	PTGS2	ACE	MMP2	OPTC	GSTP1	FAS	COCH	MMP1	ZNF469	TGFB2	EDNRA	VAV3	ESR2	TGM2	CHED1	CLU	VAV2	COL1A1	EDN1
glycogen storage disease	GAA	PYGM	AGL	LAMP2	G6PC	PRKAG2	G6PD	SLC37A4	ACE	GBE1	SLC2A4	AMPD1	PHKA2	G6PC3	ACTN3	MSTN	CRP	SLC2A2	LMNA	MGAM	EGF	CXCR4	SPINK1	GANC	BTD	PHKA1	SLC16A4	VWF	SCN5A	AMPD3	CPT2	SLC17A3	EPM2A	MOGS	UGT1A1	HAMP	SAR1B	SCARB1	NPPB	GYS1	IL8	CXCL2	IGF1	PYGL	PHKG2	HSD11B1	G6PC2	PPARGC1A	ARSA
hypertension	ACE	AGT	NOS3	AGTR1	MTHFR	APOE	CYP11B2	ADRB2	CRP	EDN1	ADD1	GNB3	NPPB	BMPR2	IL6	ADIPOQ	PPARG	TNF	TGFB1	F5	REN	SERPINE1	LEP	VEGFA	F2	ADRB1	ADRB3	LPL	ACE2	HIF1A	CETP	NPPA	AGTR2	PON1	CYBA	WNK1	MMP9	IL10	IL1B	MMP3	FGB	ITGB3	APOB	SLC6A4	RGS2	GSTM1	CYP11B1	HSD11B2	LIPC
hypogonadism	GNRHR	FGFR1	KAL1	NR0B1	AR	KISS1R	GNRH1	KISS1	PROK2	PROKR2	TACR3	HFE2	INSL3	CHD7	LHB	TAC3	NR5A1	VDR	LEP	MTHFR	SLC29A3	CYP19A1	PROP1	XIST	MECP2	LHCGR	NEWENTRY	NELF	SOX2	HFE	AMH	PDE5A	PHF6	FSHR	TSPY1	FGF8	AZF1	PAX9	WT1	LMNA	RAB3GAP1	CGA	DCAF17	FGFR2	GNAS	WDR11	TNFRSF11B	PYY	FMR1
hypothyroidism	TSHR	TPO	TG	NKX2-1	PAX8	DUOX2	FOXE1	SLC5A5	CTLA4	HLA-DQB1	SLC26A4	MED12	DIO2	POU1F1	TSHB	HLA-DRB1	LEP	DUOXA2	THRB	TRH	DIO3	TGFB1	NKX2-5	CXCL10	FSHR	IYD	IL1B	APOE	SALL1	SLC16A2	TNFRSF11B	FAS	PON1	IGF1	NAMPT	SERPINE1	IGFBP3	CYP7A1	HLA-DQA1	GNAS	IFNG	ABCB1	FOXP3	TTF2	DUOX1	TNF	LRPAP1	THRA	UCP2
ichthyosis	FLG	GJB2	SPINK5	ABCA12	TGM1	ABHD5	ALDH3A2	PNPLA2	ALOX12B	STS	KRT10	ST14	ALOXE3	NIPAL4	LOR	KRT1	KLK7	PPARD	CLDN1	VPS33B	CST6	ETFDH	SNAP29	GJB4	SLC27A4	KLK5	MBTPS2	CPT2	CDKN2A	DEFB1	KRT16	KDR	POMP	ELANE	CDSN	SLC22A5	HDHD1	FLG2	GTF2H4	GJB3	TBX19	DSG1	C7orf11	DSC1	GBA	TGM3	MRX49	TGM5	KRTAP5-1
immunodeficiency	CCR5	APOBEC3G	HLA-B	ATM	CXCR4	CXCL12	CCR2	HLA-A	CD4	CYP2B6	ABCB1	IL10	CD209	TNF	HLA-DRB1	HLA-C	MBL2	BST2	TRIM5	WAS	CCL2	IFNG	CCL5	HLA-DQB1	BTK	PSIP1	STAT3	CCL3L1	CYBB	TLR4	IL7	TP53	APOBEC3F	CYP3A5	CYP3A4	IL4	TNFRSF13B	IL6	NBN	CX3CR1	IL7R	CD40LG	PDCD1	APOE	DCLRE1C	TGFB1	TLR2	CCNT1	IL2
inflammatory bowel disease	NOD2	TNF	IL23R	TLR4	ATG16L1	SLC22A4	SLC22A5	IL10	ABCB1	HLA-DRB1	DLG5	TPMT	IL1B	NOD1	NFKB1	TNFSF15	IL6	IBD5	IRGM	CD14	ICAM1	IFNG	TGFB1	TLR2	IL1RN	MTHFR	CTLA4	STAT3	F5	NKX2-3	IL12B	PTPN22	TP53	PTPN2	PTGS2	PPARG	MEFV	ITPA	IL8	TNFRSF1B	HLA-B	VDR	MST1	IL21	CDKAL1	IL18	IL4	JAK2	F2
lateral sclerosis	SOD1	TARDBP	SMN1	SMN2	FUS	VEGFA	AR	VAPB	ALS2	GRN	ANG	DCTN1	PON1	APOE	LOC643387	MAPT	HFE	NAIP	DPP6	APP	IGF1	BSCL2	CHMP2B	SNCA	PRPH	HTT	NEFH	RNF19A	SETX	SLC1A2	IGHMBP2	PON2	PNPLA6	MMP9	SQSTM1	HSPB1	FGGY	CST3	SPAST	VCP	TNF	RTN4	CNTF	PIN1	NEFL	GRIA2	CHGB	PON3	GARS
leber amaurosis	RPE65	CEP290	AIPL1	CRB1	RDH12	GUCY2D	LCA5	RPGRIP1	CRX	NUB1	RPGR	OTX2	LRAT	PRPH2	SPATA7	AHI1	MERTK	IMPDH1	TULP1	ENO2	C2orf71	PROM1	CABP4	ABCA4	NINL	CDHR1	NPHP4	MFRP	CRB2	PDC	NRL	ELOVL4	NPHP3	RHO	USH2A	CACNA1F	CNGB3	IQCB1	RPGRIP1L	FSCN2	RD3	TSC2	NXNL1
leigh syndrome	SURF1	ATP6	ND5	ND3	SOD1	NDUFS4	NDUFS7	LRPPRC	TRNL1	DNAI1	FH	COX10	ATP5J	NFKB1	TACO1	GJB3	OSTC	TIFA	SEC24D	ARHGEF38	CENPE	PRSS12	ALPK1	GAR1	TET2	COL25A1	SEC24B	CAMK2D	LARP7	LEF1	ANK2	DKK2	RPL34	C4orf3	ARSJ	PRDM5	NPNT	CXXC4	CFI	TRAM1L1	PDE5A	BDH2	CASP6	MANBA	TBCK	HADH	C4orf32	NHEDC2	C4orf21
leukemia	FLT3	RUNX1	MCL1	TP53	JAK2	MLL	PML	ABL1	NPM1	BCR	ABCB1	MTHFR	BCL2	CEBPA	WT1	LIF	GSTM1	ETV6	GSTT1	KIT	TNF	ZAP70	NOTCH1	VEGFA	MYC	IL6	STAT3	NFKB1	RUNX1T1	RARA	BAX	AKT1	TNFSF10	NQO1	CDKN2A	TERT	HLA-DRB1	PTPN11	CD38	CDKN1A	FAS	BCL2L1	TGFB1	HLA-B	GATA1	BCL2L11	HLA-A	ABCG2	BIRC5
long qt syndrome	KCNH2	KCNQ1	SCN5A	KCNE1	KCNE2	KCNJ2	NOS1AP	ANK2	RYR2	SNTA1	CYP2D6	ACE	ADRB1	KCNQ1OT1	CAV3	KCNH1	KCND3	KCNE3	AKAP9	AGTR1	HCN4	KCNJ12	CAV1	ND1	SCN1B	SCN4B	DNAJA2	PLN	CACNA1C	RNF207	SCN3B	MINK1	DERL1	SCN4A	ATP1B1	SCN9A	DNAJA1	ND6	GPD1L	KCNJ5	AKAP10	PTRF	NKX2-5	GINS3	ATP8	ND4	ND5	ND2	ATP6
lung cancer	EGFR	TP53	KRAS	GSTM1	GSTT1	GSTP1	CYP1A1	XRCC1	ERCC2	ERCC1	VEGFA	PTGS2	CDKN2A	ERBB2	TERT	RASSF1	MMP9	MMP2	TGFB1	AKT1	ABCB1	MET	MPO	TNF	CDH1	OGG1	IL6	MDM2	HIF1A	BCL2	STK11	IL8	BIRC5	PTEN	CCND1	NQO1	FHIT	EPHX1	MMP1	CADM1	NAT2	CDKN1A	APEX1	MGMT	XPC	CTNNB1	TP73	NKX2-1	CXCR4
lymphoma	BCL2	ALK	BCL6	TP53	MTHFR	MYC	TNF	NFKB1	GSTM1	GSTT1	CCND1	IL10	NOTCH1	GSTP1	ETV6	CDKN2A	RUNX1	MLL	VEGFA	ABCB1	STAT3	TNFRSF8	CDKN1B	BCL10	FAS	CYP1A1	MALT1	NQO1	AICDA	HLA-DRB1	MDM2	IL6	AKT1	MS4A1	ABL1	JAK2	PAX5	CD40	TPMT	MTR	NPM1	TYMS	FCGR3A	IL4	XRCC1	HLA-A	IRF4	LTA	PRDM1
macular degeneration	CFH	ARMS2	HTRA1	ABCA4	APOE	CFB	C3	BEST1	VEGFA	C2	PRPH2	RS1	CRP	ELOVL4	HMCN1	TIMP3	EFEMP1	SERPING1	SERPINF1	CFHR3	CFHR1	PLEKHA1	IL6	SOD2	PON1	TLR4	CFI	FBLN5	TLR3	C1QTNF5	CNGB3	PROM1	KDR	CX3CR1	RDH5	LIPC	CFHR5	ABCA1	MFRP	IL8	FSCN2	CRB1	ACE	ERCC6	F2	MTHFR	CFHR4	F5	F13A1
malaria	G6PD	TNF	HBB	CD36	NOS2	IFNG	DARC	IL10	CR1	FCGR2A	ICAM1	HLA-B	IL4	HLA-A	TLR4	HP	HLA-DRB1	TLR9	HBA1	SLC4A1	TLR2	ABO	HLA-DQB1	IL12B	IL1B	LTA	GYPC	MBL2	CHIT1	CRP	PECAM1	CYP2C19	HMOX1	IRF1	IL12A	ANGPT2	TGFB1	CYP2C8	CYP3A4	MIF	IL18	VEGFA	GNAS	ADA	DHFR	FCGR2B	VWF	IFNGR1	GYPB
melanoma	CDKN2A	BRAF	MC1R	TP53	MITF	NRAS	IL24	SILV	MLANA	MMP2	TYR	MAGEA1	KIT	PRAME	MIA	VEGFA	MAGEA3	CTNNB1	IFIH1	VDR	IL10	ITGB3	CDK4	MCAM	NFKB1	ITGAV	ERCC2	BRCA2	FLNA	CDKN1A	CSPG4	ITGB1	AKT1	TGFB1	RB1	CD44	MFI2	TNFSF10	PTEN	HIF1A	MMP9	BCL2	CXCR4	APAF1	EGFR	CCND1	CTAG1B	CDKN2B	S100B
mental retardation	FMR1	MECP2	MTHFR	ATP7A	ARX	ABCD1	GATA1	FRAXA	CDKL5	DYRK1A	HPRT1	APOE	IDS	ATRX	CBS	CREBBP	MTRR	MAPT	APP	ZEB2	MTR	RCAN1	TSC2	L1CAM	ASPM	RPS6KA3	NIPBL	PHF8	LAMP2	ADAM12	NSD1	TSC1	GHRL	RFC1	BDNF	BRAF	HRAS	SMC1A	SLC16A2	SLC6A8	MED12	PQBP1	VPS13B	OCRL	TCF4	ATP7B	GTF2IRD1	KDM5C	CASK
microcephaly	ASPM	MCPH1	NBN	MECP2	VPS13B	ZEB2	CDK5RAP2	CENPJ	NHEJ1	PQBP1	WDR62	PCNT	SLC25A19	POMT2	SLC2A1	BUB1B	MYCN	CASK	CHEK1	BRCA1	ERCC6	APOE	TUBA1A	NFKB1	CEP152	MDC1	ATR	TRAPPC9	IGF1R	RAB3GAP1	ARX	IGF1	UBE3A	FOXG1	ESCO2	LIG4	PHGDH	TP53	SNX3	NR2E1	SLC25A22	PHF6	EP300	MBD5	GABARAP	FANCD2	DNM1L	VIP	GATA4
microphthalmia	MITF	SOX2	OTX2	VSX2	MFRP	PAX3	RAX	BRAF	STRA6	TFE3	SOX10	FOXE3	DKK1	GJA1	HCCS	NFATC1	CDKN1A	BCOR	CTSK	TYR	GDF6	BEST1	MAPK14	SNX3	CRYBA4	DCT	SIX3	PAX6	TYRP1	BCL2	ZEB2	SKI	POMC	GSK3B	CDKN2A	PITX3	SIX6	TRPM1	POU3F2	SOX9	TNFSF11	MLANA	LEF1	BMP4	RAB3GAP1	SMOC1	RAB27A	MIR148A	DICER1
migraine	CACNA1A	ATP1A2	MTHFR	NOTCH3	SLC6A4	SCN1A	ACE	ESR1	TNF	HTR1B	DRD2	CALCA	MAOA	F5	HTR1A	SLC6A3	NOS3	DBH	DRD3	PGR	HTR2A	LTA	GNB3	COMT	DRD4	F2	HTR2C	HTR1D	HLA-DRB1	EDNRA	POLG	BDNF	MMP3	IL1A	INSR	DRD1	ITGB3	NOS2	EDNRB	RAMP1	AGT	DRD5	TPH1	SLC2A1	ADRB2	EDN1	LDLR	CACNA1E	MTHFD1
muscular dystrophy	DMD	LMNA	DYSF	DMPK	CAPN3	FKRP	EMD	PABPN1	CAV3	FKTN	POMT1	POMT2	LAMA2	COL6A1	UTRN	MYOT	COL6A2	DAG1	GNE	POMGNT1	DUX4	SGCG	CNBP	MBNL1	CELF1	SEPN1	TRIM32	PLEC	TTN	FSHMD1A	BANF1	COL6A3	DTNA	SGCA	SGCB	SYNE2	BGN	SSPN	FRG1	MYH7	SGCD	AQP4	TNF	ANKRD1	DTNBP1	INSR	TCAP	ATXN1	CLCN1
myocardial infarction	ACE	NOS3	APOE	CRP	SERPINE1	MTHFR	IL6	F5	TNF	ITGB3	F2	AGTR1	FGB	CETP	NPPB	F7	LTA	MMP9	F13A1	AGT	MMP3	PON1	IL10	ITGA2	TLR4	CD14	APOA1	TNNI3	GP1BA	ADRB2	ADIPOQ	APOB	CYP2C19	PPARG	LPA	ALOX5AP	ICAM1	VEGFA	CCL2	IGF1	ESR1	LPL	TNNT2	MMP2	ADRB1	MMP1	SELP	ITGA2B	VWF
myopathy	DMD	LMNA	DYSF	DMPK	RYR1	HLA-DRB1	POLG	CAPN3	MTM1	FKRP	GNE	SCN4A	VCP	CAV3	PABPN1	CLCN1	EMD	DES	TNF	AR	ACVR1	C10orf2	TRNL1	LAMA2	FKTN	COL6A1	IL6	HLA-DQB1	MYOT	POMT1	ACTA1	HLA-DQA1	CPT2	MYH7	COL6A2	PNPLA2	FHL1	COMT	DNM2	SEPN1	POMT2	CNBP	POMGNT1	TPM2	TPM3	TYMP	UTRN	HLA-B	TTN
myopia	COL2A1	RPGR	VPS13B	TGFB1	PAX6	LUM	HGF	CACNA1F	COL1A1	TGIF1	NYX	CHRM1	MMP3	RP2	MMP1	COL18A1	EPYC	MYOC	MET	DCN	MYP3	PITX2	CFH	LOC399959	BLID	COL11A1	TIMP1	MMP9	FGF2	MFRP	PROM1	MMP2	ARMS2	FBN1	MYP2	MTHFR	MMP8	GJA8	MMP7	CNA1	MMP13	TIMP3	TIMP2	MYP11	MMP27	ADORA2A	PRPF3	LTBP2	COL9A1
neuropathy	PMP22	MPZ	GJB1	MFN2	OPA1	ND4	POLG	ND1	ND6	TTR	PNPLA6	BSCL2	OTOF	LMNA	GDAP1	HSPB1	ATP6	GSTP1	TDP1	NTRK1	SCN9A	GSTT1	WNK1	GSTM1	TNF	SETX	GAN	MTMR2	APOE	SPTLC1	MTHFR	SLC12A6	DNM2	PRX	TRPV4	OPTN	FMR1	MYOC	SH3TC2	IKBKAP	ACE	HSPB8	TRPV1	2012-09-09	ND5	VEGFA	C10orf2	SACS	RAB7A
obesity	ADIPOQ	LEP	PPARG	FTO	MC4R	GHRL	ADRB3	TNF	LEPR	ADRB2	RETN	IL6	CRP	UCP2	APOE	ACE	SERPINE1	GNB3	RBP4	INS	UCP3	NAMPT	HSD11B1	LPL	INSIG2	ENPP1	TCF7L2	CNR1	IGF1	ADIPOR1	IRS1	PPARGC1A	APOB	POMC	MTHFR	UCP1	BDNF	CETP	NOS3	NR3C1	PLIN1	PPARA	MC3R	FABP2	APOA5	AGT	PYY	ESR1	DRD2
orofacial cleft	IRF6	MTHFR	TP63	MSX1	TGFB3	TGFA	GSTT1	NAT2	PVRL1	BHMT	PCYT1A	PEMT	BHMT2	SUMO1	CHKA	CHDH	BCL3	CDH1	PVRL2	COL2A1	JAG2	SKI	TBX22	FOXE1	MTHFD1	MMP3	GSTM1	RFC1	NAT1	GABRB3	FGFR1	XRCC1	COL11A1	LHX8	NOS3	CYP1A1	MSX2	TBX10	APEX1	XRCC3	TCN2	ASS1	SLC25A13	ARNT2	UBE2D3	ZNF385B	ASL	OGG1	ERCC2
osteoporosis	VDR	ESR1	COL1A1	TNFRSF11B	LRP5	IL6	TNFSF11	TGFB1	PTH	TNF	MTHFR	CYP19A1	ESR2	APOE	RUNX2	CASR	BGLAP	IL1B	LEP	IGF1	CALCR	TNFRSF11A	IL1RN	BMP2	SOST	AR	ALPL	DKK1	PTH1R	PPARG	GC	IL1A	LEPR	LCT	LRP6	TNFRSF1B	KL	NOS3	ADIPOQ	NR3C1	PTHLH	CALCA	CYP17A1	CTSK	CNR2	MMP2	AHSG	IL1R1	LTA
ovarian cancer	BRCA1	BRCA2	TP53	VEGFA	ERBB2	AKT1	PTEN	EGFR	PTGS2	ESR1	PGR	MUC16	HIF1A	MLH1	CDKN2A	MMP2	MSH2	ABCB1	CHEK2	CDKN1B	BARD1	PIK3CA	ESR2	BRAF	TERT	CDKN1A	TGFB1	ERCC1	MMP9	GSTP1	AURKA	CCND1	KRAS	AR	CDH1	CYP19A1	BIRC5	GSTM1	CYP1A1	STAT3	GSTT1	CTNNB1	MSLN	IL6	WT1	RAD51	TNF	MAPK1	KLK6
pancreatic cancer	KRAS	SMAD4	TP53	CDKN2A	MEN1	BRCA2	VEGFA	EGFR	PTGS2	HIF1A	SHH	PRSS1	NFKB1	BRCA1	AKT1	CDH1	SSTR2	TGFB1	CXCR4	SPINK1	HRAS	IL6	MUC1	MUC4	IGF1R	BIRC5	CTNNB1	TNF	ERBB2	ANG	MMP9	BRAF	TYMS	IL8	PDX1	TERT	STAT3	MSH2	SERPINB5	MMP2	MLH1	CFTR	MET	PTEN	STK11	CDKN1A	BCL2	VHL	MUC5AC
parkinson disease	SNCA	LRRK2	PARK2	PINK1	PARK7	MAPT	APOE	UCHL1	GBA	SLC6A3	COMT	DRD2	SNCAIP	NR4A2	GIGYF2	MAOB	BDNF	CYP2D6	TNF	DRD3	PON1	GSTM1	ATP13A2	SLC6A4	ABCB1	MTHFR	GSTP1	IL1B	PRKAG2	NAT2	SOD1	IL1A	POLG	HTRA2	MAOA	ND1	HFE	LINGO1	FGF20	ND5	GSTT1	SNCB	NQO1	GSK3B	SLC18A2	FMR1	TBP	ND2	TFAM
prostate cancer	AR	KLK3	TP53	PTEN	SRD5A2	AKT1	VDR	ERG	GSTP1	VEGFA	CYP17A1	HIF1A	BRCA1	GSTM1	IGF1	IGFBP3	BRCA2	NKX3-1	CDH1	TMPRSS2	EGFR	RNASEL	IL6	PTGS2	GSTT1	ESR1	FOLH1	AMACR	MSMB	CYP1A1	NFKB1	CDKN1B	ESR2	PSCA	CYP19A1	CDKN1A	EZH2	TGFB1	ERBB2	ELAC2	CYP3A4	MMP9	BCL2	MYC	SOD2	CHEK2	MSR1	CTNNB1	HNF1B
psoriasis	HLA-C	TNF	HLA-B	IL23R	IL12B	HLA-DRB1	IL10	VEGFA	IL23A	IL17A	HLA-A	NOD2	IL6	CDSN	PTPN22	VDR	CCHCR1	IL20	IL1B	ACE	HLA-DQA1	IFNG	S100A7	LTA	KIR2DS1	IL1RN	IL8	IL18	HLA-DQB1	MTHFR	LCE3B	IL4	LCE3C	NFKB1	IL15	DEFB4A	ADAM33	SLC22A4	FLG	TP53	NGF	IL13	EGFR	IL1A	SELPLG	PSORS4	JUN	MAPK14	PSORS1C1
retinitis pigmentosa	RHO	RPGR	USH2A	PRPF31	ABCA4	MYO7A	RP2	RP1	IMPDH1	PRPH2	MERTK	EYS	NR2E3	PCDH15	RPE65	CRB1	CDH23	GUCY2D	USH1C	PRPF8	RLBP1	CERKL	PRPF3	CA4	NRL	CRX	USH1G	ATP6	RPGRIP1	CLRN1	RDH12	PDE6A	TULP1	PDE6B	NPHP4	FSCN2	RP9	CEP290	GPR98	AIPL1	LRAT	PROM1	MFRP	RGR	ALMS1	TOPORS	CASP8	TTPA	SNRNP200
rheumatoid arthritis	HLA-DRB1	TNF	PTPN22	IL1B	IL6	PADI4	HLA-DQB1	IL10	CTLA4	MTHFR	STAT4	IL18	IL17A	TNFRSF1B	FCGR3A	TRAF1	IL1RN	MIF	TNFSF13B	MBL2	C5	TNFRSF1A	TNFSF11	MMP3	FCRL3	NFKB1	IRF5	IL2	HLA-DQA1	MMP1	TNFAIP3	CD40	VEGFA	CCL21	FCGR2A	CCR5	TLR4	SLC22A4	IFNG	TNFRSF11B	CCL2	IL1A	IL21	TP53	FCGR3B	NOD2	LTA	SAA1	FAS
schizophrenia	COMT	DRD2	NRG1	DTNBP1	BDNF	HTR2A	DISC1	DRD3	SLC6A4	DAOA	DRD4	CYP2D6	HTR2C	MTHFR	RGS4	SLC6A3	CHRNA7	DAO	AKT1	GRM3	NOTCH4	TNF	RELN	MAOA	APOE	DRD1	HTR1A	TPH1	GRIN2B	CNR1	PRODH	GRIN1	SOD2	GAD1	GSK3B	IL1B	NRXN1	CYP1A2	ABCB1	GABRB2	NOS1	TH	NOS1AP	HTR6	DAOAAS	ERBB4	PPP3CC	SNAP25	ZNF804A
skin hair eye pigmentation	MC1R	OCA2	SLC45A2	ASIP	TYRP1	TYR	IRF4	HERC2	SLC24A4	GSTT1	GSTM1	GPR143	CDKN2A	TPCN2	GSTP1	SILV	SLC24A5
spastic paraplegia	SPAST	ATL1	SPG11	PLP1	SPG20	NIPA1	BSCL2	REEP1	L1CAM	KIF5A	SPG7	ALS2	HSPD1	CYP7B1	ZFYVE26	GJA1	SLC33A1	ZFYVE27	PNPLA6	OPA1	PQBP1	KIAA0196	SPG21	PSEN1	AFG3L2	NIPAL3	FA2H	SLC25A15	CHD7	EPS15	SPG19	HSPE1	SACS	SPG41	AFG3L1	SPTLC2	DPP6	SLC16A2	CHD8	WASH6P	NEWENTRY	NIPAL4	MIF	PROS1	LMNA	ARHGDIB	TH	ATL2	LOC647275
spinocerebellar ataxia	ATM	ATXN3	ATXN1	CACNA1A	ATXN2	ATXN7	TBP	ATXN8OS	PRKCG	TDP1	ATXN10	APTX	PPP2R2B	ITPR1	ATN1	HTT	PLEKHG4	NBN	POLG	FGF14	TTBK2	FMR1	MRE11A	SIL1	SPTBN2	ATR	C10orf2	TP53	PRKDC	HSPB1	ATXN8	VCP	TTPA	ATP6	AFG3L2	SACS	TRNK	KLHL1	TRNL1	KCNC3	LY6E	SUMF1	ANP32A	CNTN4	H2AFX	HSPB2	HSPA5	UBE2E1	BRCA1
stature	SHOX	GHR	PTPN11	GH1	IGF1	RUNX2	RMRP	FGFR3	VDR	IGFBP3	IGF1R	SOS1	GHRHR	GHSR	IGFALS	MC4R	KRAS	JAZF1	TRAPPC2	TRNL1	IHH	B3GALTL	STAT5B	GHRL	CHST3	HHIP	FBN1	CTSK	TRPV4	ACAN	POU1F1	HMGA2	MATN3	COL1A1	COMP	RAF1	SLC29A3	SPAG17	EXT1	PQBP1	LMNA	FGD1	LIN28B	CREBBP	PHEX	EXT2	ROR2	KDM5C	FLNB
systemic lupus erythematosus	HLA-DRB1	IRF5	TNF	FCGR2A	PTPN22	IL10	PDCD1	STAT4	MBL2	CTLA4	HLA-DQB1	FCGR3A	FCGR2B	FCGR3B	TLR9	TNFSF13B	IL18	CD247	FAS	IFNA1	CCL2	CD40LG	CRP	ITGAM	C4A	DNASE1	ACE	TNFAIP3	FASLG	IL6	PRL	BLK	HLA-DQA1	IL21	BANK1	TNFSF4	TRIM21	IFNG	TGFB1	TNFRSF1B	C4B	TLR7	APOH	SPP1	SERPINE1	IL2RA	CR1	MMP9	TRAF1
thrombophilia	F5	F2	MTHFR	ADAMTS13	SERPINE1	PROS1	PROC	ITGB3	FGB	F13A1	ACE	JAK2	SERPINC1	F8	VWF	CPB2	F3	F7	TFPI	PROCR	F12	NOS3	APOE	PROZ	THBD	APOH	ABO	AGT	TNF	APOB	PLAT	F11	ITGA2	CYP2C9	HFE	IL1RN	GP1BA	ITGA3	IL6	CD40LG	TGFB1	IFNG	ITGA2B	GNB3	ESR1	CYP4V2	MTRR	HTR2A	ADRB2
thyroid carcinoma	RET	BRAF	NKX2-1	SLC5A5	LGALS3	PTEN	TP53	TSHR	PPARG	TG	THRB	PAX8	GSTM1	EGFR	CDKN1B	GSTT1	AKT1	ESR1	HRAS	KRAS	CCND1	PTTG1	VEGFA	TPO	NRAS	PIK3CA	FN1	KRT19	THRA	CDH1	BCL2	GSTP1	GNAS	NCOR2	CXCR4	NR4A1	CDKN2A	PTGS2	STAT3	VEGFC	TERT	CDX2	NFKB1	SERPINB5	DIO2	MET	SLC26A4	CCDC6	APC
usher syndrome	USH2A	MYO7A	CDH23	PCDH15	USH1C	CLRN1	USH1G	GPR98	PDZD7	GJB2	DFNB31	RPGR	WFS1	RHO	GJB6	CNGB3	PEX6	CDHR1	RPE65	GUCY2D	PDE6B	NINL	CACNA1F	PRPH2	TXN	CRB1
zellweger syndrome	PEX1	PEX12	PEX26	PEX16	PEX6	PEX13	PEX10	PEX14	PEX2	PEX3	DCTN2	PEX5
[truncated: 51 more columns]
